# Supplementary material for: Differential HIV-1 Proviral Defects in Children vs. Adults on Antiretroviral Therapy
Source: Viruses. 2025 Jul 9;17(7):961. doi: 10.3390/v17070961 (PMC12298294; doi:10.3390/v17070961)
Supplement: Supplementary file 1 [file viruses-17-00961-s001.zip]

Archive with 1 entries (1 files):
- viruses-3689504-supplementary.pdf
